# Supplementary material for: Soluble Guanylate Cyclase Stimulator Vericiguat Enhances Long-Term Memory in Rats without Altering Cerebral Blood Volume
Source: Biomedicines. 2021 Aug 19;9(8):1047. doi: 10.3390/biomedicines9081047 (PMC8393324; doi:10.3390/biomedicines9081047)
Supplement: Supplementary file 1 [file biomedicines-09-01047-s001.zip]

Archive with 1 entries (1 files):
- biomedicines-1326165-Supplementary.pdf
